# Supplementary material for: Funneliformis mosseae enhances drought tolerance in maize inbred lines through root transcriptomic reprogramming
Source: Front Plant Sci. 2026 Jun 18;17:1808527. doi: 10.3389/fpls.2026.1808527 (PMC13323255; doi:10.3389/fpls.2026.1808527)
Supplement: Supplementary file 1 [file DataSheet1.zip]

Archive with 4 entries (4 files):
- Suppl1/GSEA_K1_table.txt
- Suppl1/GSEA_K2_table.txt
- Suppl1/GSEA_KH_table.txt
- Suppl1/DEGs.zip
