# Supplementary material for: Funneliformis mosseae enhances drought tolerance in maize inbred lines through root transcriptomic reprogramming
Source: Front Plant Sci. 2026 Jun 18;17:1808527. doi: 10.3389/fpls.2026.1808527 (PMC13323255; doi:10.3389/fpls.2026.1808527)
Supplement: Supplementary file 1 [file DataSheet1.zip › Suppl1/GSEA_K1_table.txt]

Tags	GO ID	GO Name	GO Category	Size	ES	NES	Nominal p-val	FDR q-val	FWER p-val	Rank at Max	Leading Edge
[TOP, DETAILS]	GO:0003676	nucleic acid binding	MOLECULAR_FUNCTION	12	0.36756673	1.5465889	0.059793815	0.1941603	0.722	492	tags=83%, list=47%, signal=155%
[TOP, DETAILS]	GO:0003674	molecular_function	MOLECULAR_FUNCTION	69	0.16115057	1.5351725	0.05046729	0.17496112	0.736	510	tags=64%, list=49%, signal=116%
[TOP, DETAILS]	GO:0003723	RNA binding	MOLECULAR_FUNCTION	8	0.43203652	1.5099535	0.06769826	0.16057557	0.775	336	tags=75%, list=32%, signal=110%
[TOP, DETAILS]	GO:0003824	catalytic activity	MOLECULAR_FUNCTION	44	0.18943916	1.4197686	0.10358566	0.2007277	0.895	500	tags=66%, list=48%, signal=121%
[TOP, DETAILS]	GO:0005215	transporter activity	MOLECULAR_FUNCTION	11	0.35452795	1.413162	0.09710744	0.19688165	0.902	680	tags=100%, list=65%, signal=281%
[TOP, DETAILS]	GO:0005488	binding	MOLECULAR_FUNCTION	16	0.29622456	1.3859212	0.12627292	0.2116933	0.924	742	tags=100%, list=71%, signal=336%
[TOP, DETAILS]	GO:0140096	catalytic activity, acting on a protein	MOLECULAR_FUNCTION	12	0.32144007	1.3204454	0.1521739	0.2303199	0.96	365	tags=67%, list=35%, signal=101%
[DETAILS]	GO:0016787	hydrolase activity	MOLECULAR_FUNCTION	27	0.19406393	1.211433	0.21881391	0.31902894	0.991	500	tags=67%, list=48%, signal=124%
[DETAILS]	GO:0016491	oxidoreductase activity	MOLECULAR_FUNCTION	5	-0.40804598	-1.1477855	0.27021697	0.55569595	0.997	624	tags=100%, list=59%, signal=246%
[TOP, DETAILS]	GO:0005575	cellular_component	CELLULAR_COMPONENT	59	0.27021056	2.3939254	0.0	0.009803676	0.005	336	tags=58%, list=32%, signal=80%
[TOP, DETAILS]	GO:0110165	cellular anatomical structure	CELLULAR_COMPONENT	59	0.27021056	2.3912637	0.0	0.004901838	0.005	336	tags=58%, list=32%, signal=80%
[TOP, DETAILS]	GO:0043231	intracellular membrane-bounded organelle	CELLULAR_COMPONENT	36	0.28222	2.0312152	0.0038834952	0.047293145	0.097	529	tags=78%, list=50%, signal=152%
[TOP, DETAILS]	GO:0016020	membrane	CELLULAR_COMPONENT	10	0.5102984	2.004997	0.00203666	0.034994334	0.106	308	tags=80%, list=29%, signal=112%
[TOP, DETAILS]	GO:0043227	membrane-bounded organelle	CELLULAR_COMPONENT	36	0.28222	1.9540437	0.008247423	0.037031148	0.128	529	tags=78%, list=50%, signal=152%
[TOP, DETAILS]	GO:0005622	intracellular anatomical structure	CELLULAR_COMPONENT	48	0.20914504	1.6932586	0.03269231	0.14381042	0.464	336	tags=52%, list=32%, signal=73%
[TOP, DETAILS]	GO:0043226	organelle	CELLULAR_COMPONENT	46	0.20967533	1.6851571	0.034068137	0.1320337	0.473	336	tags=52%, list=32%, signal=73%
[TOP, DETAILS]	GO:0043229	intracellular organelle	CELLULAR_COMPONENT	46	0.20967533	1.6227152	0.037698414	0.14566244	0.575	336	tags=52%, list=32%, signal=73%
[TOP, DETAILS]	GO:0005739	mitochondrion	CELLULAR_COMPONENT	18	0.30542085	1.5422851	0.060546875	0.1824627	0.727	500	tags=78%, list=48%, signal=146%
[TOP, DETAILS]	GO:0005737	cytoplasm	CELLULAR_COMPONENT	39	0.20687991	1.4969319	0.0708502	0.16046059	0.794	328	tags=51%, list=31%, signal=72%
[TOP, DETAILS]	GO:0009536	plastid	CELLULAR_COMPONENT	14	0.31228438	1.3756388	0.12224449	0.20138568	0.931	500	tags=79%, list=48%, signal=148%
[DETAILS]	GO:0043228	membraneless organelle	CELLULAR_COMPONENT	19	0.21650484	1.1400871	0.2800789	0.3931242	0.998	825	tags=100%, list=79%, signal=460%
[DETAILS]	GO:0043232	intracellular membraneless organelle	CELLULAR_COMPONENT	19	0.21650484	1.1238854	0.30873787	0.40086588	0.999	825	tags=100%, list=79%, signal=460%
[DETAILS]	GO:0005840	ribosome	CELLULAR_COMPONENT	12	0.245982	1.0576715	0.35177866	0.4476302	0.999	181	tags=42%, list=17%, signal=50%
[TOP, DETAILS]	GO:0006139	nucleobase-containing compound metabolic process	BIOLOGICAL_PROCESS	6	0.6826462	2.0801253	0.001984127	0.046982594	0.071	336	tags=100%, list=32%, signal=146%
[TOP, DETAILS]	GO:1901135	carbohydrate derivative metabolic process	BIOLOGICAL_PROCESS	5	0.73467433	2.0219223	0.0019607844	0.03937554	0.099	281	tags=100%, list=27%, signal=136%
[TOP, DETAILS]	GO:0055085	transmembrane transport	BIOLOGICAL_PROCESS	8	0.4848703	1.6707263	0.021276595	0.12685066	0.488	281	tags=75%, list=27%, signal=102%
[TOP, DETAILS]	GO:0006810	transport	BIOLOGICAL_PROCESS	11	0.37143108	1.5222706	0.060606062	0.17296644	0.756	281	tags=64%, list=27%, signal=86%
[TOP, DETAILS]	GO:0051179	localization	BIOLOGICAL_PROCESS	11	0.37143108	1.5122195	0.04809619	0.16830689	0.771	281	tags=64%, list=27%, signal=86%
[TOP, DETAILS]	GO:0051234	establishment of localization	BIOLOGICAL_PROCESS	11	0.37143108	1.4748363	0.09623431	0.16651532	0.828	281	tags=64%, list=27%, signal=86%
[TOP, DETAILS]	GO:0008150	biological_process	BIOLOGICAL_PROCESS	37	0.19236727	1.3765271	0.114173226	0.20967157	0.93	343	tags=51%, list=33%, signal=74%
[TOP, DETAILS]	GO:0009987	cellular process	BIOLOGICAL_PROCESS	37	0.19236727	1.3600476	0.11740042	0.20540221	0.941	343	tags=51%, list=33%, signal=74%
[DETAILS]	GO:0008152	metabolic process	BIOLOGICAL_PROCESS	31	0.18603839	1.2437912	0.19765167	0.29542142	0.986	148	tags=32%, list=14%, signal=36%
[DETAILS]	GO:0016043	cellular component organization	BIOLOGICAL_PROCESS	6	0.35778207	1.1024523	0.32692307	0.41469574	0.999	500	tags=83%, list=48%, signal=158%
[DETAILS]	GO:0071840	cellular component organization or biogenesis	BIOLOGICAL_PROCESS	6	0.35778207	1.1005487	0.30544746	0.40429327	0.999	500	tags=83%, list=48%, signal=158%
