# Supplementary material for: Funneliformis mosseae enhances drought tolerance in maize inbred lines through root transcriptomic reprogramming
Source: Front Plant Sci. 2026 Jun 18;17:1808527. doi: 10.3389/fpls.2026.1808527 (PMC13323255; doi:10.3389/fpls.2026.1808527)
Supplement: Supplementary file 1 [file DataSheet1.zip › Suppl1/GSEA_K2_table.txt]

Tags	GO ID	GO Name	GO Category	Size	ES	NES	Nominal p-val	FDR q-val	FWER p-val	Rank at Max	Leading Edge
[TOP, DETAILS]	GO:0005739	mitochondrion	CELLULAR_COMPONENT	16	0.42820138	2.0504436	0.013539651	0.15121843	0.081	254	tags=69%, list=27%, signal=92%
[DETAILS]	GO:0005840	ribosome	CELLULAR_COMPONENT	10	0.40823653	1.5091397	0.06889353	1.0	0.742	378	tags=80%, list=39%, signal=131%
[DETAILS]	GO:0043232	intracellular membraneless organelle	CELLULAR_COMPONENT	18	0.2859425	1.4547328	0.07824428	0.94265974	0.824	528	tags=83%, list=55%, signal=182%
[DETAILS]	GO:0043228	membraneless organelle	CELLULAR_COMPONENT	18	0.2859425	1.4488302	0.09677419	0.72173715	0.827	528	tags=83%, list=55%, signal=182%
[DETAILS]	GO:0005198	structural molecule activity	MOLECULAR_FUNCTION	12	0.32328045	1.3619199	0.10869565	0.83207756	0.918	491	tags=83%, list=51%, signal=169%
[DETAILS]	GO:1901135	carbohydrate derivative metabolic process	BIOLOGICAL_PROCESS	5	0.49180672	1.3456485	0.12890625	0.7385937	0.929	105	tags=60%, list=11%, signal=67%
[DETAILS]	GO:0006091	generation of precursor metabolites and energy	BIOLOGICAL_PROCESS	7	0.39909777	1.3015676	0.17054264	0.7590317	0.962	30	tags=43%, list=3%, signal=44%
[DETAILS]	GO:0016491	oxidoreductase activity	MOLECULAR_FUNCTION	5	-0.45378155	-1.2935686	0.18489066	1.0	0.967	526	tags=100%, list=55%, signal=221%
[DETAILS]	GO:0006139	nucleobase-containing compound metabolic process	BIOLOGICAL_PROCESS	6	0.39169297	1.218726	0.224	0.906114	0.985	105	tags=50%, list=11%, signal=56%
[DETAILS]	GO:0110165	cellular anatomical structure	CELLULAR_COMPONENT	54	0.13633567	1.1603179	0.25198412	0.9805394	0.993	124	tags=26%, list=13%, signal=28%
[DETAILS]	GO:0008152	metabolic process	BIOLOGICAL_PROCESS	29	0.18534483	1.1547147	0.2768595	0.90003765	0.995	124	tags=31%, list=13%, signal=35%
[DETAILS]	GO:0005737	cytoplasm	CELLULAR_COMPONENT	32	0.17695946	1.150728	0.2919132	0.82788837	0.995	254	tags=44%, list=27%, signal=58%
[DETAILS]	GO:0043170	macromolecule metabolic process	BIOLOGICAL_PROCESS	5	0.40609244	1.144715	0.26626018	0.77433413	0.996	378	tags=80%, list=39%, signal=132%
[DETAILS]	GO:0005575	cellular_component	CELLULAR_COMPONENT	54	0.13633567	1.1447018	0.30382293	0.7149194	0.996	124	tags=26%, list=13%, signal=28%
[DETAILS]	GO:0051179	localization	BIOLOGICAL_PROCESS	11	0.2663848	1.104831	0.29981026	0.7540128	0.999	356	tags=64%, list=37%, signal=100%
[DETAILS]	GO:0051234	establishment of localization	BIOLOGICAL_PROCESS	11	0.2663848	1.0932987	0.32748538	0.7289961	0.999	356	tags=64%, list=37%, signal=100%
[DETAILS]	GO:0003723	RNA binding	MOLECULAR_FUNCTION	7	0.33428577	1.0684333	0.35573122	0.7406805	0.999	365	tags=71%, list=38%, signal=115%
[DETAILS]	GO:0006810	transport	BIOLOGICAL_PROCESS	11	0.2663848	1.0673385	0.34709194	0.7000706	0.999	356	tags=64%, list=37%, signal=100%
[DETAILS]	GO:0016740	transferase activity	MOLECULAR_FUNCTION	6	-0.35173497	-1.0549493	0.385214	1.0	0.999	145	tags=50%, list=15%, signal=59%
[DETAILS]	GO:0043227	membrane-bounded organelle	CELLULAR_COMPONENT	33	0.15259741	1.0217243	0.3856859	0.753833	1.0	119	tags=27%, list=12%, signal=30%
[DETAILS]	GO:0043231	intracellular membrane-bounded organelle	CELLULAR_COMPONENT	33	0.15259741	1.0006018	0.43786982	0.76254773	1.0	119	tags=27%, list=12%, signal=30%
[DETAILS]	GO:0009987	cellular process	BIOLOGICAL_PROCESS	36	0.1368983	0.969242	0.47534516	0.7925356	1.0	378	tags=53%, list=39%, signal=84%
[DETAILS]	GO:0005488	binding	MOLECULAR_FUNCTION	17	-0.19436795	-0.95765346	0.47162426	0.9833712	1.0	719	tags=94%, list=75%, signal=372%
