# Supplementary material for: Funneliformis mosseae enhances drought tolerance in maize inbred lines through root transcriptomic reprogramming
Source: Front Plant Sci. 2026 Jun 18;17:1808527. doi: 10.3389/fpls.2026.1808527 (PMC13323255; doi:10.3389/fpls.2026.1808527)
Supplement: Supplementary file 1 [file DataSheet1.zip › Suppl1/GSEA_KH_table.txt]

Tags	GO ID	GO Name	GO Category	Size	ES	NES	Nominal p-val	FDR q-val	FWER p-val	Rank at Max	Leading Edge
[BOTTOM, DETAILS]	GO:0005737	cytoplasm	CELLULAR_COMPONENT	42	-0.3320502	-2.4834762	0.0	0.0064803623	0.004	622	tags=83%, list=51%, signal=165%
[BOTTOM, DETAILS]	GO:0005739	mitochondrion	CELLULAR_COMPONENT	19	-0.45368245	-2.378998	0.0	0.0048767193	0.006	480	tags=84%, list=40%, signal=137%
[BOTTOM, DETAILS]	GO:0008152	metabolic process	BIOLOGICAL_PROCESS	36	-0.33869976	-2.3687203	0.0	0.0032511465	0.006	444	tags=69%, list=37%, signal=106%
[BOTTOM, DETAILS]	GO:0009987	cellular process	BIOLOGICAL_PROCESS	44	-0.30005062	-2.3511539	0.0	0.0032288143	0.008	449	tags=66%, list=37%, signal=101%
[BOTTOM, DETAILS]	GO:0008150	biological_process	BIOLOGICAL_PROCESS	44	-0.30005062	-2.327593	0.0	0.003613766	0.011	449	tags=66%, list=37%, signal=101%
[BOTTOM, DETAILS]	GO:1901135	carbohydrate derivative metabolic process	BIOLOGICAL_PROCESS	6	-0.7020747	-2.1575084	0.002	0.008880603	0.031	366	tags=100%, list=30%, signal=143%
[BOTTOM, DETAILS]	GO:0003674	molecular_function	MOLECULAR_FUNCTION	81	-0.20910084	-2.1381254	0.002	0.008401753	0.035	587	tags=68%, list=48%, signal=123%
[BOTTOM, DETAILS]	GO:0044281	small molecule metabolic process	BIOLOGICAL_PROCESS	5	-0.70149255	-1.9937654	0.0020325202	0.020455135	0.095	366	tags=100%, list=30%, signal=143%
[BOTTOM, DETAILS]	GO:0005215	transporter activity	MOLECULAR_FUNCTION	10	-0.5203997	-1.9924974	0.003984064	0.01837811	0.096	587	tags=100%, list=48%, signal=192%
[BOTTOM, DETAILS]	GO:0006091	generation of precursor metabolites and energy	BIOLOGICAL_PROCESS	7	-0.6079734	-1.9842535	0.0038986355	0.017832024	0.104	480	tags=100%, list=40%, signal=165%
[BOTTOM, DETAILS]	GO:0055086	nucleobase-containing small molecule metabolic process	BIOLOGICAL_PROCESS	5	-0.70149255	-1.9654026	0.004016064	0.018667676	0.119	366	tags=100%, list=30%, signal=143%
[BOTTOM, DETAILS]	GO:0009536	plastid	CELLULAR_COMPONENT	14	-0.42481202	-1.9372606	0.005988024	0.021096162	0.143	444	tags=79%, list=37%, signal=123%
[BOTTOM, DETAILS]	GO:0043229	intracellular organelle	CELLULAR_COMPONENT	52	-0.22774939	-1.919714	0.003984064	0.022990812	0.166	622	tags=73%, list=51%, signal=144%
[BOTTOM, DETAILS]	GO:0043231	intracellular membrane-bounded organelle	CELLULAR_COMPONENT	40	-0.25469682	-1.9155715	0.008264462	0.021541392	0.166	611	tags=75%, list=50%, signal=146%
[BOTTOM, DETAILS]	GO:0005622	intracellular anatomical structure	CELLULAR_COMPONENT	55	-0.22467759	-1.8891331	0.006302521	0.023598777	0.196	622	tags=73%, list=51%, signal=143%
[BOTTOM, DETAILS]	GO:0055085	transmembrane transport	BIOLOGICAL_PROCESS	9	-0.5199667	-1.8878003	0.0121951215	0.022233972	0.197	587	tags=100%, list=48%, signal=193%
[BOTTOM, DETAILS]	GO:0043226	organelle	CELLULAR_COMPONENT	52	-0.22774939	-1.8812487	0.011560693	0.021598384	0.203	622	tags=73%, list=51%, signal=144%
[BOTTOM, DETAILS]	GO:0043227	membrane-bounded organelle	CELLULAR_COMPONENT	40	-0.25469682	-1.830695	0.013487476	0.02658799	0.259	611	tags=75%, list=50%, signal=146%
[BOTTOM, DETAILS]	GO:0016491	oxidoreductase activity	MOLECULAR_FUNCTION	5	-0.6368159	-1.8041991	0.016736401	0.029269218	0.298	444	tags=100%, list=37%, signal=157%
[BOTTOM, DETAILS]	GO:0043228	membraneless organelle	CELLULAR_COMPONENT	22	-0.31103295	-1.7358252	0.026530612	0.042339474	0.416	622	tags=82%, list=51%, signal=165%
[BOTTOM, DETAILS]	GO:0043232	intracellular membraneless organelle	CELLULAR_COMPONENT	22	-0.31103295	-1.7219403	0.025390625	0.043851726	0.439	622	tags=82%, list=51%, signal=165%
[BOTTOM, DETAILS]	GO:0006810	transport	BIOLOGICAL_PROCESS	13	-0.37774494	-1.6611242	0.026915114	0.058139835	0.559	480	tags=77%, list=40%, signal=126%
[BOTTOM, DETAILS]	GO:0051179	localization	BIOLOGICAL_PROCESS	13	-0.37774494	-1.6570445	0.03809524	0.05688535	0.569	480	tags=77%, list=40%, signal=126%
[BOTTOM, DETAILS]	GO:0051234	establishment of localization	BIOLOGICAL_PROCESS	13	-0.37774494	-1.6293201	0.029106028	0.062431425	0.623	480	tags=77%, list=40%, signal=126%
[BOTTOM, DETAILS]	GO:0016043	cellular component organization	BIOLOGICAL_PROCESS	7	-0.4900332	-1.5980687	0.0513834	0.06827751	0.668	449	tags=86%, list=37%, signal=135%
[BOTTOM, DETAILS]	GO:0071840	cellular component organization or biogenesis	BIOLOGICAL_PROCESS	7	-0.4900332	-1.5530711	0.054766733	0.08035352	0.743	449	tags=86%, list=37%, signal=135%
[BOTTOM, DETAILS]	GO:0006139	nucleobase-containing compound metabolic process	BIOLOGICAL_PROCESS	8	-0.45157942	-1.5486538	0.041666668	0.07894824	0.75	366	tags=75%, list=30%, signal=107%
[BOTTOM, DETAILS]	GO:0005840	ribosome	CELLULAR_COMPONENT	13	-0.33697185	-1.4799469	0.08385744	0.10418848	0.85	622	tags=85%, list=51%, signal=172%
[BOTTOM, DETAILS]	GO:0110165	cellular anatomical structure	CELLULAR_COMPONENT	70	-0.15319894	-1.4468939	0.09533074	0.11554001	0.877	622	tags=66%, list=51%, signal=127%
[BOTTOM, DETAILS]	GO:0005198	structural molecule activity	MOLECULAR_FUNCTION	16	-0.3037134	-1.4456019	0.09021113	0.11257124	0.879	622	tags=81%, list=51%, signal=165%
[DETAILS]	GO:0140096	catalytic activity, acting on a protein	MOLECULAR_FUNCTION	13	0.32849625	1.4436327	0.101626016	0.90073687	0.89	537	tags=77%, list=44%, signal=137%
[BOTTOM, DETAILS]	GO:0005575	cellular_component	CELLULAR_COMPONENT	70	-0.15319894	-1.4422784	0.10699589	0.1101719	0.883	622	tags=66%, list=51%, signal=127%
[BOTTOM, DETAILS]	GO:0003824	catalytic activity	MOLECULAR_FUNCTION	50	-0.16962966	-1.4015403	0.10602911	0.12492644	0.915	458	tags=54%, list=38%, signal=83%
[DETAILS]	GO:0019538	protein metabolic process	BIOLOGICAL_PROCESS	5	0.46600333	1.2757367	0.18235295	0.8877492	0.987	648	tags=100%, list=54%, signal=214%
[BOTTOM, DETAILS]	GO:0044238	primary metabolic process	BIOLOGICAL_PROCESS	22	-0.22669928	-1.2496338	0.2	0.21857291	0.995	392	tags=55%, list=32%, signal=79%
[DETAILS]	GO:0005634	nucleus	CELLULAR_COMPONENT	5	0.40464348	1.1347275	0.28194726	0.9715491	1.0	722	tags=100%, list=60%, signal=247%
[DETAILS]	GO:0005488	binding	MOLECULAR_FUNCTION	21	-0.20112045	-1.0831506	0.3611691	0.37390524	1.0	569	tags=67%, list=47%, signal=124%
[DETAILS]	GO:0043170	macromolecule metabolic process	BIOLOGICAL_PROCESS	9	0.27139953	1.0032413	0.42105263	1.0	1.0	211	tags=44%, list=17%, signal=53%
[DETAILS]	GO:0009058	biosynthetic process	BIOLOGICAL_PROCESS	7	0.29983392	0.99192375	0.4534413	0.897009	1.0	157	tags=43%, list=13%, signal=49%
[DETAILS]	GO:0016020	membrane	CELLULAR_COMPONENT	12	0.2345705	0.98416984	0.4413519	0.76455355	1.0	626	tags=75%, list=52%, signal=154%
[DETAILS]	GO:0016787	hydrolase activity	MOLECULAR_FUNCTION	28	-0.15532544	-0.9735921	0.48707753	0.50074434	1.0	985	tags=96%, list=81%, signal=505%
[DETAILS]	GO:0009059	macromolecule biosynthetic process	BIOLOGICAL_PROCESS	7	0.29983392	0.9704457	0.49800798	0.6796579	1.0	157	tags=43%, list=13%, signal=49%
[DETAILS]	GO:0005829	cytosol	CELLULAR_COMPONENT	6	-0.32213002	-0.95970786	0.47698745	0.5064241	1.0	622	tags=83%, list=51%, signal=170%
[DETAILS]	GO:0010467	gene expression	BIOLOGICAL_PROCESS	7	0.29983392	0.9575196	0.48915187	0.61615264	1.0	157	tags=43%, list=13%, signal=49%
